# Supplementary material for: Complement alone drives efficacy of a chimeric antigonococcal monoclonal antibody
Source: PLoS Biol. 2019 Jun 19;17(6):e3000323. doi: 10.1371/journal.pbio.3000323 (PMC6602280; doi:10.1371/journal.pbio.3000323)
Supplement: S1 Data — (XLSX) [file pbio.3000323.s009.xlsx]

## Sheet: Fig 1A
													% survival
		FA1090
	mAb conc. (g/ml)	WT Fc						E430G						D270A/K322A						D270A						K322A
	8.4	112.3	104.9					112.7	110.7
	16.8	105.9	112.1					106.2	107.9
	84	70.2	70.7					54.4	58.2
	168	55	58.2					19.8	17.8
	252	60.5	55.6	40.1	42.8	44	44	0	0	4.6	3.8	0.7	0
	336	22.9	20.5					0	0
	420	7.5	5.4					0	0	0	0			115.837	113.216					113.699	109.091					113.537	111.556
		15253
	mAb conc. (g/ml)	WT Fc						E430G						D270A/K322A						D270A						K322A
	8.4	104.9	114.8					107.1	112.5
	16.8	107.9	104.3					35	40.9
	84	63.4	61.8					3.7	2.5
	168	49.8	53.8					1.3	2.6
	252	61.3	64.6	46.3	39.6	49.8	53.8	0	0	0	0	0	0.9
	336	16.9	10.9					0	0
	420	4.3	2.2					0	0	0	0			116.364	119.643					114.978	109.524					113.575	120.091
		MS11
	mAb conc. (g/ml)	WT Fc						E430G						D270A/K322A						D270A						K322A
	8.4	120.54	126.923					135.714	137.87
	16.8	126.163	141.818					27.0588	23.5632
	84	52.3529	46.2428					0	0
	168	25.3012	28.9941					0	0
	252	2.39521	0.609756					0	0
	336	0	0					0	0
	420	0	0					0	0					105.019	116.116					108.268	104.651					109.375	116.803

## Sheet: Fig 1B
		C1q		OD 405 nm
		WT Fc		E430G		D270A/K322A
	0	0.09	0.09	0.09	0.09	0.09	0.09		ELISA
	83	0.135	0.177	0.236	0.281	0.097	0.113
	166	0.304	0.321	0.657	0.581	0.096	0.163
	250	0.486	0.473	0.914	0.938	0.15	0.219
	420	0.755	0.812	1.783	1.58	0.299	0.225
		expt #1	expt #2	expt #1	expt #2	expt #1	expt #2
		C3
		WT Fc		E430G		D270A/K322A
	0	0.258	0.258	0.258	0.258	0.258	0.258
	83	0.613	0.536	0.651	0.822	0.332	0.289
	166	1.393	1.375	2.345	1.968	0.415	0.324
	250	1.915	1.827	2.831	2.878	0.382	0.295
	420	3.428	3.402	3.409	3.524	0.272	0.301
		expt #1	expt #2	expt #1	expt #2	expt #1	expt #2
		C4
		WT Fc		E430G		D270A/K322A
	0	0.039	0.039	0.039	0.039	0.039	0.039
	83	0.497	0.517	0.719	0.675	0.163	0.138
	166	0.814	0.815	1.135	1.433	0.242	0.273
	250	1.266	1.415	2.137	1.997	0.29	0.254
	420	2.526	2.234	2.554	2.357	0.244	0.314
		expt #1	expt #2	expt #1	expt #2	expt #1	expt #2

## Sheet: Fig 2A-C
											log10 CFU
	DAY	saline										WT Fc - 10 g										WT Fc - 1 g										E430G - 10 g										E430G - 1 g
	1	5.41162	5.36922	5.45025	5.43136	5.37658	5.37291	5.38021	5.41497	5.41162	5.35411	4.76343	4.47712	4.34242	4.01703	4.26951	4.18184	4.0086	4.34242	4.53148	4.44716	5.02531	4.5563	4.38021	4.26482	4.33041	3.99123	4.19866	4.10037	4.5563	4.60206	4.53148	4.47712	4.80618	5.10037	4.9345	4.68124	4.34635	4.18184	3.85733	4.0086	4.20412	4.69897	4.86923	5.20412	4.30535	4.9345	4.4183	3.85733
	2	5.02531	5.10721	5.25527	5.15229	5.10037	5.03342	5.06446	5.08636	5.11394	5.05691	3.80618	3.62325	3.5563	3.47712	3.15381	3.06446	2.87216	2.64836	2.32222	2.47712	3.47712	3.60206	3.8451	3.03141	3.16879	3.02119	3.08099	3.11893	3.12548	3.09864	4.91275	4.81158	4.35794	4.33445	4.33846	4.81158	2.90849	2.71181	2.62839	2.70329	3.31069	3.20952	3.44716	3.20412	2.7364	3.20952	2.90849	2.71181
	3	4.65128	4.68305	4.64933	4.67578	4.66464	4.62737	4.68124	4.62325	4.74819	4.68124	2.09691	1.69897	1.30103	1.30103	1.17609	1.17609	0.69897	0	0	1.30103	1.65321	1.8451	1.74036	2.0607	1.90309	1.87506	2.14613	2.32222	1.69897	1.60206	2.92428	3.03543	3.17754	3.233	3.29666	3.266	2.47712	2.44716	2.14613	1.47712	0	0	0	0	0	0	0	0
	4	4.34242	4.38382	4.36549	4.41162	4.45332	4.44091	4.61909	4.26007	4	4.36922	0	0	0	0	0	0	0.69897	0	1	0	0	0	0	0	1.90309	0	0	0	0	0	0	0	0	0	0	0	0	0	0	0	0	0	0	0	0	0	0	0
	5	3.45255	3.46761	3.42651	3.38739	3.46613	3.47929	3.45788	3.35889	3.50515	3.46835	0	0	0	0	0	0	0.69897	0	0	0	0	0	0	0	0	0	0	0	0	0	0	0	0	0	0	0	0	0	0	0	0	0	0	0	0	0	0	0
	6	3.49136	3.48714	3.43933	3.33244	3.41497	3.4843	3.39794	3.4843	3.41162	3.49136	0	0	0	0	0	0	0	0	0	0	0	0	0	0	0	0	0	0	0	0	0	0	0	0	0	0	0	0	0	0	0	0	0	0	0	0	0	0
	7	3.2266	3.4609	3.42975	3.62992	3.2188	3.61066	3.44871	3.39794	3.23172	3.4257	0	0	0	0	0	0	0	0	0	0	0	0	0	0	0	0	0	0	0	0	0	0	0	0	0	0	0	0	0	0	0	0	0	0	0	0	0	0
		mouse #1	mouse #2	mouse #3	mouse #4	mouse #5	mouse #6	mouse #7	mouse #8	mouse #9	mouse #10	mouse #1	mouse #2	mouse #3	mouse #4	mouse #5	mouse #6	mouse 37	mouse #8	mouse #9	mouse #10	mouse #1	mouse #2	mouse #3	mouse #4	mouse #5	mouse #6	mouse 37	mouse #8	mouse #9	mouse #10	mouse #1	mouse #2	mouse #3	mouse #4	mouse #5	mouse #6	mouse 37	mouse #8	mouse #9	mouse #10	mouse #1	mouse #2	mouse #3	mouse #4	mouse #5	mouse #6	mouse 37	mouse #8
					AUC analysis
	mouse #	saline	WT Fc - 10 g	WT Fc - 1 g	E430G - 10 g	E430G - 1 g	D270A/K322A - 10 g	D270A/K322A - 1 g
	1	25.28	8.285	7.643	10.1	5.413	17.58	25.76
	2	25.54	7.561	7.725	10.09	5.559	17.74	25.51
	3	25.58	7.029	7.776	9.939	5.882	17.83	25.9
	4	25.49	6.787	7.225	10.12	5.806	17.84	26.14
	5	25.4	6.465	9.14	10.1	4.889	17.03	25.41
	6	25.56	6.331	6.892	10.42	5.677	17.08	24.87
	7	25.64	6.973	7.326	7.559	5.118	16.39	23.94
	8	25.22	4.82	7.491	7.25	4.64	16.4	23.98
	9	25.1	5.588	7.103	6.703	4.772	16.44	24.31
	10	25.46	6.002	7.002	6.185	4.427	16.99	25.19
[truncated: 22 more columns]

## Sheet: Fig 2D-F
										log10 CFU
	Day	control										WT Fc - 0.5 g										WT Fc - 0.1 g										E430G - 0.5 g										E430G - 0.1 g
	1	5.64738	5.65128	5.66276	5.64542	5.64542	4.72917	5.62531	4.72263	4.67943	4.67394	4.5563	4.55145	4.5955	4.58433	4.57519	4.43136	4.45332	4.49969	4.55145	4.47129	5.35025	5.37658	5.35794	5.43136	5.36173	5.34242	5.30103	5.34242	5.35025	5.41162	4.40824	4.45939	4.42488	4.45637	4.4014	4.44091	4.40824	4.4216	4.38739	4.25042	4.40824	4.38021	4.34242	4.38021	4.39093	4.34242	4.2878	4.23553
	2	5.37291	5.36922	5.36922	5.39093	5.40483	5.36922	4.32222	4.46538	4.40824	5.34242	4.35025	4.33445	4.34242	4.50515	4.40824	4.53148	4.56348	4.39445	4.51851	4.38739	5.38021	5.36549	5.35025	5.38382	4.39093	4.25042	4.29226	4.09342	4.12711	4.04922	4.29226	4.21484	3.77815	4.29226	3.74819	4.03342	3.60206	4.22011	3.62325	3.34242	4.15836	4.17609	4.22011	4.20951	3.68124	3.83251	3.60206	3.38021
	3	4.47712	4.42814	4.50515	4.38021	4.57978	4.39445	4.30535	4.18752	4.24055	4.30103	3.49969	3.63649	4.01703	4.19313	4.26482	3.53656	3.4456	3.33445	3.19866	3.35315	3.13033	3.34733	4.65128	4.72754	4.716	4.75282	3.5605	3.08636	3.35507	3.57113	1.87506	0	0	3.27416	0	0	0	0	0	0	0	0	2.72428	0	3.26717	2.04139	0	0
	4	4.38021	4.53148	4.62325	4.8451	4.95424	4.53148	4.62325	4.47712	4.74819	4.62325	0	0	0	0	0	0	0	0	0	0	4.39445	4.30963	4.59769	4.5955	4.5955	4.34242	4.37658	4.19313	4.17609	4.20412	0	0	0	0	0	0	0	0	0	0	0	0	0	0	0	0	0	0
	5	4.08636	4.04139	4.12057	4.17026	4.08636	4.23553	4.06446	3.86923	3.79239	4.10721	0	0	0	0	0	0	0	0	0	0	4.27875	4.2878	4.31387	4.38021	4.48855	4.30535	4.27416	4.16435	4.10721	4.24055	0	0	0	0	0	0	0	0	0	0	0	0	0	0	0	0	0	0
	6	3.39357	3.31069	3.43854	3.54283	3.64345	3.54778	3.46909	3.27184	3.34341	3.39881	0	0	0	0	0	0	0	0	0	0	3.499	3.46165	3.56644	3.61805	3.40398	3.18893	3.16879	2.98677	2.88649	3.10721	0	0	0	0	0	0	0	0	0	0	0	0	0	0	0	0	0	0
	7	2.70329	2.53148	2.78887	2.75588	2.72835	2.52504	2.4843	2.04139	2.04139	2.43933	0	0	0	0	0	0	0	0	0	0	2.32222	2.47712	2.50515	2.5966	2.66276	2.64345	2.78175	2.47712	2.53782	2.49831	0	0	0	0	0	0	0	0	0	0	0	0	0	0	0	0	0	0
	mouse #	1	2	3	4	5	6	7	8	9	10	1	2	3	4	5	6	7	8	9	10	1	2	3	4	5	6	7	8	9	10	1	2	3	4	5	6	7	8	9	10	1	2	3	4	5	6	7	8
					AUC analysis
		mouse #		control	WT Fc - 0.5 g	WT Fc - 0.1 g	E430G - 0.5 g	E430G - 0.1 g
		1		25.89	10.13	24.52	8.371	6.362
		2		25.77	10.25	24.7	6.445	6.366
		3		26.28	10.66	26.41	5.991	9.116
		4		26.53	10.99	26.72	9.795	6.4
		5		26.86	10.96	25.61	5.949	9.144
		6		25.71	10.28	24.83	6.254	8.045
		7		24.84	10.24	23.71	5.806	5.746
		8		23.65	9.979	22.43	6.431	5.498
		9		23.89	9.993	22.6	5.817	6.356
		10		25.33	9.976	23.13	5.468	6.228
[truncated: 2 more columns]

## Sheet: Sheet5
Three independent experiments - Absorbance at 405 nm values
1= 170711_ABS_0045
2= 180226_ABS_0028
3= 180226_ABS_0030
diFCGR2AH	IgG1-LOS-2C7			IgG1-LOS-2C7-AAG			IgG1-LOS-2C7-D270A			IgG1-LOS-2C7-D270A-K322A			IgG1-LOS-2C7-E430G			IgG1-LOS-2C7-K322A
Ab (ug/ml)	1	2	3	1	2	3	1	2	3	1	2	3	1	2	3	1	2	3
10	0.992	0.925	0.897	0.142	0.213	0.212	0.294	0.423	0.412	0.195	0.28	0.278	0.944	0.991	0.966	0.652	0.969	0.946
1	0.766	0.713	0.689	0.115	0.169	0.17	0.22	0.327	0.318	0.146	0.218	0.217	0.683	0.767	0.753	0.435	0.727	0.709
0.1	0.4	0.329	0.323	0.089	0.104	0.106	0.13	0.128	0.129	0.091	0.125	0.129	0.296	0.356	0.345	0.211	0.337	0.336
0.01	0.08	0.141	0.145	0.095	0.088	0.092	0.072	0.084	0.087	0.067	0.091	0.095	0.075	0.133	0.133	0.075	0.124	0.128
0.001	0.075	0.109	0.114	0.071	0.088	0.091	0.07	0.08	0.083	0.075	0.085	0.089	0.071	0.092	0.094	0.072	0.095	0.099
0	0.084	0.106	0.11	0.075	0.076	0.079	0.08	0.057	0.058	0.088	0.064	0.065	0.075	0.079	0.082	0.076	0.057	0.06
diFCGR2AR	IgG1-LOS-2C7			IgG1-LOS-2C7-AAG			IgG1-LOS-2C7-D270A			IgG1-LOS-2C7-D270A-K322A			IgG1-LOS-2C7-E430G			IgG1-LOS-2C7-K322A
Ab (ug/ml)	1	2	3	1	2	3	1	2	3	1	2	3	1	2	3	1	2	3
10	0.593	0.826	0.81	0.073	0.081	0.085	0.071	0.067	0.07	0.07	0.068	0.07	0.722	0.738	0.747	0.957	0.74	0.738
1	0.441	0.811	0.791	0.071	0.083	0.087	0.072	0.076	0.079	0.073	0.074	0.077	0.591	0.729	0.713	0.775	0.694	0.685
0.1	0.21	0.681	0.662	0.073	0.087	0.091	0.075	0.079	0.082	0.075	0.081	0.084	0.25	0.543	0.539	0.352	0.512	0.497
0.01	0.074	0.236	0.231	0.072	0.085	0.089	0.07	0.083	0.086	0.071	0.084	0.088	0.073	0.204	0.208	0.08	0.191	0.194
0.001	0.073	0.084	0.085	0.073	0.085	0.072	0.072	0.088	0.09	0.071	0.088	0.091	0.072	0.121	0.094	0.075	0.115	0.101
0	0.073	0.063	0.066	0.072	0.092	0.078	0.073	0.091	0.095	0.074	0.089	0.043	0.071	0.11	0.096	0.075	0.082	0.085
diFCGR2B	IgG1-LOS-2C7			IgG1-LOS-2C7-AAG			IgG1-LOS-2C7-D270A			IgG1-LOS-2C7-D270A-K322A			IgG1-LOS-2C7-E430G			IgG1-LOS-2C7-K322A
Ab (ug/ml)	1	2	3	1	2	3	1	2	3	1	2	3	1	2	3	1	2	3
10	0.13	0.331	0.296	0.072	0.095	0.097	0.072	0.098	0.101	0.074	0.098	0.1	0.138	0.36	0.345	0.145	0.23	0.246
1	0.112	0.303	0.301	0.073	0.094	0.095	0.071	0.098	0.11	0.072	0.099	0.101	0.117	0.362	0.334	0.122	0.262	0.252
0.1	0.093	0.305	0.306	0.075	0.095	0.096	0.082	0.099	0.126	0.073	0.1	0.101	0.09	0.292	0.281	0.099	0.206	0.228
0.01	0.075	0.146	0.172	0.072	0.095	0.096	0.073	0.098	0.123	0.071	0.098	0.099	0.076	0.142	0.169	0.073	0.133	0.147
0.001	0.073	0.109	0.139	0.075	0.099	0.099	0.076	0.092	0.114	0.073	0.095	0.097	0.073	0.107	0.138	0.074	0.104	0.126
0	0.079	0.099	0.101	0.075	0.085	0.073	0.074	0.092	0.093	0.073	0.094	0.097	0.073	0.099	0.1	0.073	0.096	0.097
diFCGR3AF	IgG1-LOS-2C7			IgG1-LOS-2C7-AAG			IgG1-LOS-2C7-D270A			IgG1-LOS-2C7-D270A-K322A			IgG1-LOS-2C7-E430G			IgG1-LOS-2C7-K322A
Ab (ug/ml)	1	2	3	1	2	3	1	2	3	1	2	3	1	2	3	1	2	3
10	0.502	0.345	0.52	0.087	0.086	0.087	0.109	0.107	0.108	0.094	0.094	0.096	0.496	0.395	0.583	0.363	0.313	0.568
1	0.449	0.341	0.495	0.086	0.087	0.088	0.107	0.115	0.115	0.087	0.13	0.129	0.412	0.338	0.525	0.296	0.314	0.558
0.1	0.263	0.288	0.407	0.086	0.088	0.089	0.098	0.108	0.109	0.083	0.094	0.097	0.224	0.211	0.365	0.187	0.21	0.424
0.01	0.089	0.125	0.167	0.087	0.092	0.093	0.078	0.097	0.099	0.074	0.094	0.096	0.082	0.12	0.168	0.085	0.128	0.198
0.001	0.081	0.105	0.096	0.081	0.089	0.091	0.078	0.094	0.096	0.077	0.093	0.095	0.077	0.117	0.114	0.078	0.125	0.098
0	0.084	0.087	0.085	0.079	0.086	0.088	0.079	0.092	0.081	0.079	0.092	0.046	0.077	0.106	0.11	0.076	0.124	0.094
diFCGR3AV	IgG1-LOS-2C7			IgG1-LOS-2C7-AAG			IgG1-LOS-2C7-D270A			IgG1-LOS-2C7-D270A-K322A			IgG1-LOS-2C7-E430G			IgG1-LOS-2C7-K322A
Ab (ug/ml)	1	2	3	1	2	3	1	2	3	1	2	3	1	2	3	1	2	3
10	1.421	0.97	0.937	0.312	0.242	0.239	0.492	0.348	0.338	0.361	0.31	0.303	1.498	1.062	1.024	1.419	0.837	0.81
1	1.22	0.943	0.906	0.261	0.216	0.214	0.407	0.298	0.29	0.314	0.254	0.248	1.417	0.924	0.892	1.316	0.763	0.736
0.1	0.941	0.716	0.688	0.172	0.146	0.146	0.287	0.198	0.195	0.203	0.17	0.168	0.943	0.432	0.419	0.921	0.405	0.393
0.01	0.132	0.224	0.13	0.081	0.092	0.096	0.089	0.102	0.104	0.084	0.094	0.097	0.122	0.103	0.106	0.126	0.099	0.102
0.001	0.078	0.092	0.094	0.083	0.086	0.091	0.078	0.094	0.096	0.076	0.094	0.097	0.078	0.093	0.1	0.078	0.089	0.092
0	0.074	0.075	0.078	0.078	0.071	0.043	0.077	0.075	0.073	0.076	0.086	0.077	0.077	0.054	0.057	0.072	0.082	0.086
FCGR1A	IgG1-LOS-2C7			IgG1-LOS-2C7-AAG			IgG1-LOS-2C7-D270A			IgG1-LOS-2C7-D270A-K322A			IgG1-LOS-2C7-E430G			IgG1-LOS-2C7-K322A
Ab (ug/ml)	1	2	3	1	2	3	1	2	3	1	2	3	1	2	3	1	2	3
10	0.514	1.334	1.259	0.446	0.989	0.873	0.469	1.088	1.027	0.458	0.924	0.803	0.574	1.232	1.134	0.542	1.214	1.058
1	0.433	1.135	0.972	0.349	0.804	0.682	0.371	0.818	0.755	0.357	0.794	0.719	0.462	1.039	0.895	0.444	1.001	0.886
0.1	0.293	0.672	0.607	0.224	0.377	0.341	0.222	0.401	0.379	0.217	0.388	0.359	0.305	0.547	0.523	0.312	0.577	0.542
0.01	0.117	0.162	0.156	0.101	0.119	0.117	0.102	0.13	0.125	0.101	0.122	0.116	0.128	0.142	0.143	0.125	0.147	0.147
0.001	0.092	0.096	0.094	0.082	0.092	0.096	0.085	0.091	0.096	0.085	0.093	0.095	0.084	0.094	0.092	0.084	0.094	0.094
0	0.083	0.09	0.085	0.079	0.097	0.08	0.084	0.092	0.088	0.077	0.091	0.08	0.079	0.093	0.091	0.079	0.09	0.093

## Sheet: Fig 4
										log10 CFU
	Day	saline										E430G										D270A										K322A
	1	6.15836	5.62325	6.55871	6.68124	6.45025	6.1271	6.49136	6.26482	6.15836	6.47712	6.25527	6.34635	6.37291	6.27875	5.79239	6.34242	6.38021	6.11394	6.38021	6.36549	5.5563	5.34242	6.50515	6.74036	6.74351	6.26007	6.32222	6.07918	5.80618	5.92428	6.36173	6.06446	6.25527	6.64345	6.49969	5.716	6.58433	6.32634	6	5.86923
	2	5.13354	6.25527	6.68305	6.47422	6.13988	6.26007	5.90309	5.41162	5.90309	5.36173	4.44716	5.20412	5.44716	5.18184	4.77815	5.32222	4.55145	4.95424	5.04139	5.15836	5.07188	5.86923	6.41497	6.18184	5.97313	6.22011	5.68124	5.20412	5.77815	5.5563	5.13354	6.0086	6.5563	6.20952	5.92428	5.96379	5.68124	5.38021	5.77815	5.4183
	3	4.95424	5.5563	6.69897	6.25042	5.83251	6.25527	5.88081	5.39794	5.47712	5.20412	3.64345	4.36173	4.95424	4.69897	4.34635	4.44404	4.24055	3.91381	4.07918	3.85733	4.91381	5.48572	6.58206	6.42813	6.26951	6.13354	5.69897	5.47712	5.43457	5.22011	5.60206	5.42488	6.60206	6.18184	5.66276	5.8451	5.57054	5.26482	5.39445	5.10721
	4	4.43457	5.33041	5.72099	5.48287	5.2833	5.50786	5.25042	4.92428	5.23553	4.69897	0.69897	0	2.04139	0	0	0	2.49136	0.69897	0	0	4.62325	5.07918	5.62325	5.51587	5.27416	5.48001	5.23553	4.85733	5.21484	4.83251	4.38021	5.08636	5.70243	5.5563	5.24055	5.51587	5.09342	4.68124	5.26482	4.69897
	5	3.94448	4.81954	5.04922	4.85733	4.53148	4.98227	4.69897	4.38021	4.716	4.50515	0	0	0	0	0	0	0	0	0	0	4.15836	4.72428	4.87506	4.74036	4.4183	4.80209	4.52114	4.29666	4.58433	4.41497	4.15229	5.04139	5.07918	4.81954	4.69897	4.80346	4.81954	3.79239	4.73239	4.50515
	6	4.88081	4.74819	5.31806	5.12711	4.85733	5.04139	4.79239	4.36922	4.88081	4.04922	0	0	0	0	0	0	0	0	0	0	3.43933	4.34242	5.25527	5.25042	4.54654	4.4183	4.12711	3.77815	4.03342	3.86923	4.7839	4.69196	4.68664	4.13354	4.10037	4.34242	3.98227	3.89209	4.14613	3.73239
	7	3.81954	4.25042	4.59107	4.25042	3.79239	4.37658	4.03342	3.716	4.04139	3.57978	0	0	0	0	0	0	0	0	0	0	3.09691	3.83251	4.53908	4.04922	3.91381	4.24551	3.91381	3.27184	3.73239	3.66276	4.03342	4.79239	5.40483	5.07188	4.74819	5.04922	4.79239	4.34242	4.90309	4.34635
	8	2.04139	3.04139	4.24551	4	3.80618	3.64345	2.75588	3.00432	2.49136	2.60745	0	0	0	0	0	0	0	0	0	0	2.79934	2.81624	3.1038	2.73239	2.38021	2.5966	2.49831	2.07918	3.44948	3.05115	2.34242	3.09691	3.80618	3.8451	3.20276	3.39794	3.1089	2.76716	3.11561	2.79934
	mouse #	1	2	3	4	5	6	7	8	9	10	1	2	3	4	5	6	7	8	9	10	1	2	3	4	5	6	7	8	9	10	1	2	3	4	5	6	7	8	9	10
					AUC analysis
		mouse #		saline	E430G	D270A	K322A
		1		31.27	11.92	29.48	32.44
		2		35.29	12.74	33.41	35.63
		3		39.46	15.63	38.09	39.06
		4		37.78	13.02	36.9	37.22
		5		35.57	12.02	34.96	35.23
		6		37.31	12.94	35.73	36.08
		7		35.18	14.47	33.59	34.79
		8		32.83	12.62	30.96	31.9
		9		34.58	12.31	33.41	34.78
		10		31.94	12.2	32.04	32.14

## Sheet: Fig 5A
											log10 CFU
		DAY	WT  saline										WT  E430G										C1q-/- Saline										C1q-/- E430G
		1	6.8451	7.04297	6.54654	6.6902	6.40483	6.73878	6.87852	6.95809	6.72099	6.39093	6.81291	7.07773	6.62325	6.68485	6.53908	6.89763	7.08778	6.7796	6.69897	6.46835	6.88536	7.12581	6.72591	6.6721	6.4624	7.11327	6.91487	6.85612	6.81558		6.87274	7.07114	6.83251	6.78817	6.55145	7.06145	6.93349	6.83885	6.97128
		2	6.35794	6.30963	6.03342	6.10721	5.74819	6.62325	6.20951	5.76343	6.24551	6.11394	6.44716	6.13354	6.17609	5.62325	5.83251	6.34242	6.11394	5.73239	6.22531	6.15229	6.35411	6.81954	6.07918	6.19313	5.95424	6.53148	6.18752	6.34242	6.30963		6.57978	6.24055	6.53148	6.34242	6.05691	6.62325	6.44716	6.30103	6.38021
		3	5.22531	5.5563	5.38021	5.20412	5.07918	5.50515	5.41497	5.23045	5.30103	5.07188	5.34242	5.41497	5	5.07918	4.96379	5.41497	5.30103	4.5563	5.38021	4.34242	5.716	5.07918	5.50515	4.90309	4.8451	5.53148	5.30103	5.07918	5.07918		5.57978	5.47712	5.25527	4.95424	4.86923	4.53148	4.14613	5.5563	5.44716
		4	6.02531	6.33041	6.03342	5.95424	5.80618	6	5.53148	5.25527	5.69897	5.8451	5.8921	1.17609	5.73239	5.62325	3.20412	5.88081	5.53148	0	5.76343	2.90309	6.02531	6.29226	6.15836	6.05691	5.76343	6.26951	5.92428	5.8451	6.12711		6.29666	5.98227	6.12711	6.0086	5.73239	5.95424	5.8451	6.10037	6.17609
		5	6.45939	6.30963	5.9345	6.34635	6.04139	6.57749	6.39794	6.45025	6.26007	6.04922	6.22531	0	6.12057	0	0	5.92428	5.83251	0	6.13988	1.54407	6.5682	6.44716	6.60206	6.35025	6.30535	6.85974	6.67761	6.49136	7.15594		6.91062	6.87622	6.93752	6.79519	7.1486	6.86451	7.05231	6.55388	6.85733
		6	6.07918	5.8451	5.77815	5.80618	5.07773	5.76343	5.64345	5.34242	5.44716	5.14613	0	0	5.34242	0	0	0	4.17609	0	3.92428	0	6.51322	6.11394	6.02531	6.11394	5.60206	6.49693	6.06446	6.04139	6.10721		6.22531	6.06446	5.88081	5.99123	5.47712	6.25042	6.13988	6.26951	6.04922
		7	5.66276	5.716	4.41497	5.41497	5.38021	2.51188	2.716	2.41497	2.38021	1	0	0	0	0	0	0	0	0	0	0	5.60206	0	5.60206	5.25527	5.14613	0	5.83251	5.69897	5.62325		0	2.44716	2.5966	2.29004	0	0	5.77815	5.44716	5.64345
		8	3.08458	5.25527	5.20412	3.14613	0	0	0	0	0	0	0	0	0	0	0	0	0	0	0	0	2.04139	0	0	2.72016	0	0	0	0	0		0	0	0	0	0	0	0	0	0
		mouse #	1	2	3	4	5	6	7	8	9	10	1	2	3	4	5	6	7	8	9	10	1	2	3	4	5	6	7	8	9		1	2	3	4	5	6	7	8	9
						AUC analysis
			mouse #		WT  saline	WT  E430G	C1q-/- Saline	C1q-/- E430G
			1		40.77	27.31	41.24	35.03
			2		42.22	16.26	34.31	36.62
			3		39.45	31.68	39.34	36.75
			4		39.75	19.67	39.57	35.78
			5		36.34	17.27	36.85	32.56
			6		36.35	27.01	35.25	33.75
			7		35.35	30.5	39.44	38.88
			8		33.94	13.68	38.93	39.65
			9		34.69	30.78	39.81	40.04
			10		32.42	18.18

## Sheet: Fig 5B
										log10 CFU
	Day	saline										C5 dep saline										mAb 2C7										C5 dep mAb 2C7
	1	5.47712	5.81954	6.5611	6.4216	6.01703	6.20412	5.66276	5.50515	5.6149	5.38021	4.64345	5.77815	6.50786	6.25527	5.86923	6.2833	6.09342	5.83251	6	5.5563	4.64345	5.15229	6.45332	6.42488	6.16435	6.0569	5.76343	5.34242	5.20412	4.8451	4.68124	5.20412	6.60206	6.34242	5.44716	5.73239	5.53908	5.47712	5.48001	5.41497
	2	4.90309	5.18752	6.5682	6.29226	6.13988	5.92428	5.716	5.62325	5.41497	4.96379	4.5563	5.18184	6.79099	6.39794	6.33041	6.20952	5.74819	5.64345	5.53148	5.25527	3.2492	3.43297	4.38021	4.24055	4.12711	4.0086	3.83251	3.66276	3.47712	3.74819	4.83251	5.11394	6.45025	6.33846	6.07188	6.08636	5.76343	5.5563	5.44716	4.99123
	3	4.80618	5.8451	6.45637	6.19312	5.83251	6.07918	5.66276	5.2833	5.34242	5.33445	5.19866	6.15229	6.60423	6.25042	6.1271	6.33445	5.92428	5.43136	5.90309	5.53148	4.35025	1.17609	0	4.33041	0	0	0	4.03342	4.09342	0	4.85733	5.56585	6.23553	5.99123	5.55145	6.07188	5.74819	5.17609	5.48287	4.97313
	4	0	5.76343	6.49136	5.98767	5.72263	5.82737	5.60423	5.58659	5.59106	5.36922	4.81954	5.50786	6.03503	5.90091	5.73239	5.64542	5.63548	5.47712	5.79379	5.4624	2.42325	0	0	0	0	0	0	2.36173	0	0	4.81954	5.47422	6.43775	6.13988	5.85733	6.06446	6.72754	6.19866	6.38382	5.10721
	5	4.43775	5.02531	6.18184	5.91381	5.4183	6.41162	5.14613	4.69897	5.10721	4.73239	4.92428	5.0569	6.22531	5.92428	5.66276	5.09342	4.81954	4.76343	5.62325	5.10721	0	0	0	0	0	0	0	0	0	0	3.83251	6.1271	6.18752	5.86923	5.60206	5.69897	5.30103	5	5.19312	4.69897
	6	4.12057	5.08636	5.18752	5.03342	4.716	5.07918	4.8451	4.51851	5.02531	4.42488	4.73239	4.92428	5.19312	5.03342	4.8451	5.07918	4.66276	4.55871	4.88081	4.36549	0	0	0	0	0	0	0	0	0	0	3.99123	5.0086	5.27875	4.95424	4.66276	5.02531	4.66276	4.32634	4.73239	4.49969
	7	2.43136	4.17609	4.49416	4.38021	4.15836	4.33846	4.23045	3.95424	4.17609	3.53148	3.97313	4.26482	4.39093	3.64345	4.50515	4.45332	4.51322	4.21484	4.43136	4.41497	0	0	0	0	0	0	0	0	0	0	3.60206	4.29666	4.6149	4.36173	4.21484	4.43136	4.36173	4.04139	4.25042	4.07188
	8	2.74036	2	2.31175	0	2.49136	3.50515	3.90309	0	3.23045	0.69897	0	2.63849	1.17609	2.94201	0	3.81954	3.9345	2.07918	4.24551	1.69897	0	0	0	0	0	0	0	0	0	0	0.69897	0	0	1.69897	1.90309	0	0	0	0	1
	mouse #	1	2	3	4	5	6	7	8	9	10	1	2	3	4	5	6	7	8	9	10	1	2	3	4	5	6	7	8	9	10	1	2	3	4	5	6	7	8	9	10
						AUC analysis
			mouse #		saline	C5 dep  saline	E430G	C5 dep  E430G
			1		24.81	30.53	12.34	28.63
			2		34.99	35.3	7.185	34.19
			3		39.82	39.08	7.607	38.51
			4		37.01	37.75	11.78	37.68
			5		36.24	36.14	7.209	35.64
			6		38.51	37.87	7.037	36.24
			7		35.99	36.32	6.714	35.33
			8		32.42	34.04	12.73	33.04
			9		35.08	37.29	10.17	34.23
			10		31.4	33.76	6.171	31.55

## Sheet: Fig 5C
												log10 CFU
		DAY	WT saline						WT E430G						C9-/-saline						C9-/-E430G
		1	6.13988	6.60423	6.07188	6.26482	5.77815	5.79239	6.19866	6.59106	5.9345	5.95424	5.74819	5.68124	5.85733	6.18752	5.88081	6.21484	6.12057		6.12057	6.02531	6.18184	6.05691	5.77815	5.58206
		2	5.75282	5.62118	5.48572	5.5977	5.34243	5.35025	4.34637	4.5866	4.44093	4.50516	4.23047	4.24554	5.54158	5.72591	5.65321	5.60423	5.4183		5.5977	6.19312	5.62325	5.57519	5.38382	5.45939
		3	5.66839	6.19312	5.72591	5.54158	5.52634	5.4014	0	0	0	0	0	0	5.54407	5.69548	5.5955	5.81158	5.51322		5.58206	5.67025	5.57287	5.56348	5.26952	5.47422
		4	5.68485	5.59329	5.62118	5.57287	5.70587	5.5977	0	0	0	0	0	0	5.35411	5.56585	5.58206	5.33446	5.38382		5.31387	5.49969	5.57519	5.22531	5.51055	5.59107
		5	4.51056	5.23045	4.66087	4.54655	4.42162	4.58884	0	0	0	0	0	0	4.29669	4.57979	4.58434	4.28782	4.30965		4.12061	4.33043	4.31389	4.20954	3.92433	4.32636
		6	4.39095	4.63348	4.52635	4.52115	4.31389	4.31808	0	0	0	0	0	0	4.05694	4.33848	4.34244	4.01708	3.89215		3.47727	3.93455	3.86929	3.79246	3.25551	0
		7	2.7332	0	4.33848	2.89265	4.21487	3.66285	0	0	0	0	0	0	0	4.04143	3.56714	3.93455	3.1209		0	4.01708	4.29669	4.04143	0	0
		8	0	0	0	0	0	0	0	0	0	0	0	0	0	0	0	0	3.81961		0	0	0	0	0	0
		mouse #	1	2	3	4	5	6	1	2	3	4	5	6	1	2	3	4	5		1	2	3	4	5	6
						AUC analysis
			mouse #		WT  saline	WT  E430G	C9-/- saline	C9-/- E430G
			1		31.81	7.446	27.72	27.15
			2		30.57	7.882	33.04	32.66
			3		33.39	7.408	32.27	32.34
			4		31.8	7.482	32.1	31.44
			5		32.41	7.105	32.61	26.23
			6		31.82	7.086		23.64

## Sheet: Fig 6A
												log10 CFU
	Day	saline																Rat IgG2b / saline										Rat IgG2b / 2C7										RB6 / saline										RB6 / 2C7
	1	5.80618	5.64345	5.8921	5.62325	6.07188	6.04139	5.85733	5.98227	6.13988	5.90309	6.23553	6.26482	6.26951	6.22531	6.24551	6.24055	6.07918	6.07188	6.14613	6.06446	5.85733	6.05691	5.96379	5.97313	6.20412	6.15836	5.20951	4.96379	4.97313	5.01703	5.23045	5.07918	4.8451	4.62325	4.92428	4.62325	5.13988	5.16435	5.07918	5.01703	5	4.9345	4.95424	5.01703	4.95424	5.07918	5.50243	5.57749
	2	4.62325	4.99123	4.81954	4.91381	4.8921	4.81954	4.94448	4.85733	4.98227	4.8921	5.8921	5.9345	5.76343	5.86923	5.77815	5.83251	4.86923	4.88081	4.97313	4.95424	4.88081	4.8921	4.8451	4.8451	4.74819	4.74819	4.38021	4.25527	4.44716	4.20412	4.34242	4.47712	4.64345	4.34242	4.62325	4.34242	4.62325	5.19866	5.02531	4.80618	4.88081	4.95424	4.73239	4.8451	4.79239	4.66276	4.20412	4.30103
	3	5.03342	4.62325	4.76343	3.89209	3.38021	3.50515	3.73239	3.95424	3.38021	3.27184	5.02531	5.31387	5.71096	5.38021	5.02531	4.66276	5.16435	4.47712	4.21484	3.85733	3.76343	3.32838	3.23045	3.36549	3.35218	3.16286	4.74819	4.13988	3.83251	3.85733	3.06633	3.01072	2.6721	2.30103	2.02119	1.69897	5	4.47422	3.86923	3.76343	3.99123	4.41497	4.04922	3.74819	3.73239	3.13988	4.74819	4.10721
	4	5.58883	5.84011	5.50243	4.94448	4.57749	4.13354	4.0086	4.12711	4.38739	4.76343	3.36173	3.24055	3.33945	3.29885	3.42894	3.27416	5.76042	5.91803	5.4624	5.04922	4.5563	4.15229	3.86923	4.08636	4.34242	5.01703	2.23045	3.62325	0	4.51054	3.41996	1.74036	0	2.21748	1.17609	2.91381	4.91381	4.90309	4.38021	4.13354	4.24551	3.98227	3.53148	3.14768	3.0086	2.97543	0	1.87506
	5	5.02531	4.94448	5.29226	5.59769	5.18184	4.83251	4.34242	4.07188	3.45179	3.03743	3.30103	3.5563	4.04922	4.43457	4.97497	4.54654	5.03342	5.22531	5.62325	5.32222	4.9345	4.26482	3.53656	3.2393	3.24304	3.716	0	0	0	2.60206	0	0	0	0	2.25527	0.69897	4.74819	5.05691	5.0667	4.82217	4.43775	3.92428	3.45864	2.09691	2.92686	2.51188	0	3.16732
	6	3.12872	3.41246	4.31806	3.42651	3.07372	2.70329	2.27875	1.77815	1.39794	1.17609	3.58433	3.54033	3.34537	3.61753	3.66885	3.24797	3.18893	3.69897	4.27416	3.27531	3.05115	2.53148	1.81291	2.07918	1.30103	1.74036	0	1.47712	0	0	0	0	0	0	0	0	4.92428	2.92169	2.29004	3.1383	3.01494	0	0	0	0	0	0	1.69897
	7	4.47422	4.42488	4.50515	4.49416	4.37658	3.04922	2.70757	2.36173	2.14613	1.47712	3.18611	3.39182	3.21219	3.47129	3.57287	3.14922	3.79239	4.36922	4.94645	4.38739	4.0086	3.47712	3.19173	3.15076	3.34242	3.24428	0	2.19033	0	0	0	0	0	0	0	0	3.55328	2.99123	3.0569	3.32325	3.2418	1.92942	2.16137	1.8451	1.54407	1.81291	0	0
	8	3.56996	3.65466	3.5955	3.64836	3.4764	2.96379	3.50786	2.13033	2.42325	2.11394	2.88649	3.04727	2.90037	3.19313	3.1271	2.8451	3.53593	3.43854	3.65176	3.51587	3.31597	3.49416	2.89763	2.92428	3.50853	2.86034	0	0	0	0	0	0	0	0	0	0	2.78887	2.33244	2.19033	2.09691	2.38917	0	0	0	0	0	0	0
	mouse #	1	2	3	4	5	6	7	8	9	10	11	12	13	14	15	16	1	2	3	4	5	6	7	8	9	10	1	2	3	4	5	6	7	8	9	10	1	2	3	4	5	6	7	8	9	10	1	2
					AUC analysis
			mouse #	Saline	Rat IgG2b	Rat IgG2b / 2C7	RB6	RB6 / 2C7
			1	32.56	32.62	13.96	31.73	11.7
			2	32.89	33.32	18.17	29.29	17.94
			3	33.94	34.39	10.77	27.32	12.8		AUC
			4	31.9	31.64	17.68	27.54	20
			5	30.26	29.78	13.44	27.51	14.49
			6	27.55	27.42	11.77	21.67	11.35
			7	26.7	24.92	9.738	20.41	11.1
			8	25.21	25.21	11.17	18.19	15.72
			9	24.03	25.19	12.54	18.48	10.32
			10	22.63	26.14	11.97	17.64	9.991
			11	28.91
			12	29.63
			13	30.01
			14	30.78
			15	31.14
			16	29.26
[truncated: 8 more columns]

[truncated: 13 more sheets: Fig 6B, Fig 6C, Fig 7A-C, Fig 8A-C, Fig 8D-F, Fig 9, Fig S1C, Fig S2A-C, Fig S4, Fig S5, Fig S6, Fig S7A-C, Fig 7D-F]
